# Supplementary material for: Cryo-Technologies for Ex Situ Conservation of Rosa Germplasm
Source: Plants (Basel). 2022 Apr 18;11(8):1095. doi: 10.3390/plants11081095 (PMC9027578; doi:10.3390/plants11081095)
Supplement: Supplementary file 1 [file plants-11-01095-s001.zip]

Archive with 1 entries (1 files):
- plants-1660387-supplementary.pdf
